# Supplementary material for: Controllable Release of Povidone-Iodine from Networked Pectin@Carboxymethyl Pullulan Hydrogel
Source: Polymers (Basel). 2021 Sep 15;13(18):3118. doi: 10.3390/polym13183118 (PMC8468881; doi:10.3390/polym13183118)
Supplement: Supplementary file 1 [file polymers-13-03118-s001.zip]

Archive with 1 entries (1 files):
- polymers-1358901-supplementary.pdf
